# Supplementary material for: Neighborhood Light at Night and Noise Levels, and Long-Term Sleep Trajectories in the Southern Community Cohort Study
Source: Clocks Sleep. 2024 Apr 5;6(2):234–45. doi: 10.3390/clockssleep6020016 (PMC11036205; doi:10.3390/clockssleep6020016)
Supplement: Supplementary file 1 [file clockssleep-06-00016-s001.zip]

Archive with 1 entries (1 files):
- clockssleep-2841944-supplementary.pdf
